# Supplementary material for: Gasdermin B over-expression modulates HER2-targeted therapy resistance by inducing protective autophagy through Rab7 activation
Source: J Exp Clin Cancer Res. 2022 Sep 26;41:285. doi: 10.1186/s13046-022-02497-w (PMC9511784; doi:10.1186/s13046-022-02497-w)
Supplement: Supplementary file 1 — Additional file 1. Supplementary Figure 1. Upregulation of GSDMB in response to anti-HER2 therapies and expression of different GSDMs in GSDMB-silenced cells after treatment with lapatinib. Supplementary Figure 2. Lapatinib induces pro-survival autophagy in HCC1954 and OE19 cells. Supplementary Figure 3. GSDMB-high cells show an increased autophagic flux in response to starvation. Supplementary Figure 4. GSDMB-mediated autophagic response is not correlated with mitophagy, aggrephagy or lipophagy. Supplementary Figure 5. ATG5-silencing renders GSDMB-high cells more sensitive to lapatinib. Supplementary Figure 6. The combination of lapatinib plus chloroquine increases the therapeutic response in vivo in zebrafish xenografts of GSDMB-expressing tumors. Supplementary Figure 7. Immunohistochemical and histological analysis in orthotopic tumor xenografts. Supplementary Figure 8. GSDMB potentially forms a multiprotein complex with Rab7 and LC3B. Supplementary Figure 9. GSDMB knockout cells show a decreased autophagic flux, correlated with higher sensitivity to lapatinib treatment, compared to control cells. Supplementary Table 1. Immunohistochemical and clinical data of the HER2+ gastric carcinoma cohort and the HER2+ breast carcinoma series*. Supplementary Table 2. Relationship between GSDMB expression and clinical or immunohistochemical features in the adjuvant treated HER2-positive gastric carcinoma and breast carcinoma* cohorts. Supplementary Table 3. In vivo acute toxicity results in zebrafish. Supplementary Table 4. Summary of potential cancer and autophagy GSDMB interactors proteins obtained from immunoprecipitation and mass spectrometry. Supplementary Table 5. Co-expression of GSDMB and autophagy markers (LC3B and Rab7) and their associations with relapse in the adjuvant treated HER2-positive gastric carcinoma and breast carcinoma* cohorts. Supplementary Table 6. List of primary antibodies used for western blot (WB), immunofluorescence (IF), immunoprecipitation (IP [file 13046_2022_2497_MOESM1_ESM.zip]

Archive with 2 entries (2 files):
- Gamez-Chiachio et al Supplementary Table 4.xlsx
- GamezChiachio_et_al._Supplementary_Information_reviewedv3.docx
