# Supplementary material for: Gasdermin B over-expression modulates HER2-targeted therapy resistance by inducing protective autophagy through Rab7 activation
Source: J Exp Clin Cancer Res. 2022 Sep 26;41:285. doi: 10.1186/s13046-022-02497-w (PMC9511784; doi:10.1186/s13046-022-02497-w)
Supplement: Supplementary file 1 — Additional file 1. Supplementary Figure 1. Upregulation of GSDMB in response to anti-HER2 therapies and expression of different GSDMs in GSDMB-silenced cells after treatment with lapatinib. Supplementary Figure 2. Lapatinib induces pro-survival autophagy in HCC1954 and OE19 cells. Supplementary Figure 3. GSDMB-high cells show an increased autophagic flux in response to starvation. Supplementary Figure 4. GSDMB-mediated autophagic response is not correlated with mitophagy, aggrephagy or lipophagy. Supplementary Figure 5. ATG5-silencing renders GSDMB-high cells more sensitive to lapatinib. Supplementary Figure 6. The combination of lapatinib plus chloroquine increases the therapeutic response in vivo in zebrafish xenografts of GSDMB-expressing tumors. Supplementary Figure 7. Immunohistochemical and histological analysis in orthotopic tumor xenografts. Supplementary Figure 8. GSDMB potentially forms a multiprotein complex with Rab7 and LC3B. Supplementary Figure 9. GSDMB knockout cells show a decreased autophagic flux, correlated with higher sensitivity to lapatinib treatment, compared to control cells. Supplementary Table 1. Immunohistochemical and clinical data of the HER2+ gastric carcinoma cohort and the HER2+ breast carcinoma series*. Supplementary Table 2. Relationship between GSDMB expression and clinical or immunohistochemical features in the adjuvant treated HER2-positive gastric carcinoma and breast carcinoma* cohorts. Supplementary Table 3. In vivo acute toxicity results in zebrafish. Supplementary Table 4. Summary of potential cancer and autophagy GSDMB interactors proteins obtained from immunoprecipitation and mass spectrometry. Supplementary Table 5. Co-expression of GSDMB and autophagy markers (LC3B and Rab7) and their associations with relapse in the adjuvant treated HER2-positive gastric carcinoma and breast carcinoma* cohorts. Supplementary Table 6. List of primary antibodies used for western blot (WB), immunofluorescence (IF), immunoprecipitation (IP [file 13046_2022_2497_MOESM1_ESM.zip › Gamez-Chiachio et al Supplementary Table 4.xlsx]

## Sheet: Proteins
Gene Symbol	Protein Name	Score (GB CQ)	Score (GB Lap)	Score (Lap + CQ)	Autophagy or Cancer Related Function	References	Autophagy Stage
MYO6	Unconventional myosin-VI	0,8999	0	1	Myosin VI recruits’ endocytic cargo through adaptors proteins (optineurin, NDP52 and TAX1BP1).	(1,2)	Maturation
GNAS	Guanine nucleotide-binding protein G(s) subunit alpha isoforms XLas	0,9167	0	0,9449	Guanine nucleotide-binding proteins (G proteins) function as transducers in numerous signaling pathways controlled by G protein-coupled receptors (GPCRs). GPCRs regulates autophagy.	(3–5)
					GNAS is frequently found mutated in CSF of NSCLC patients with brain metastasis.
NDFIP1	NEDD4 family-interacting protein 1	0,8247	0	0,9171	Autophagy regulator. Its silencing induces acid vesicle organelles accumulation.	6
LMO7	LIM domain only protein 7	0,8674	0	0,9145	Depletion of LMO7 results in accumulation of LC3B-II and p62.	7
CLTA	Clathrin light chain A	0	0	0,9127	Clathrin and phosphatidylinositol-4,5-bisphosphate regulate autophagic lysosome reformation.	(8,9)	Initiation
					Clathrin participates in the endocytosis of ATG16L1 and ATG9 in the initial steps of autophagy.
GRB7	Growth factor receptor-bound protein 7	0,8749	0	0,9076	Syk is recruited to stress granules by GRB7 and promotes their clearance through autophagy.	(10–13)
					Prognostic biomarker and therapeutic target in HER2 breast cancer.
MYO1E	Unconventional myosin-Ie	0	0	0,9051	Myosin 1E contributes receptor-mediated endocitosis.	(7,14)
					Depletion of MYO1E results in accumulation of LC3B-II and p62.
MPRIP	Myosin phosphatase Rho-interacting protein	0,8210	0	0,8938	Regulation of the actin cytoskeleton by RhoA and ROCK1.	15
AP2A1	AP-2 complex subunit alpha-1	0,8322	0	0,8928	TBC1D5 and the AP2 complex contribute to the correct sorting of ATG9-containing vesicles during the initiation of autophagy (ATG9 and TBC1D5 interact with clathrin and the AP2 complex).	(16–18)	Initiation
					AP2/PICALM, through interaction with LC3, targets Alzheimer’s APP-CTF for terminal degradation via autophagy.
					AP2 is a key regulator of clathrin-mediated endocytosis.
FXR1	Fragile X mental retardation syndrome-related protein 1	0	0	0,8710	Oncogene in oral and colorectal cancer.	(19,20)
ARPC5	Actin-related protein 2/3 complex subunit 5	0	0	0,8678	Actin-binding component of the Arp2/3 complex. The actin nucleator, WHAMM, recruits Arp2/3 complex, allowing the formation of the omegasome.	(21–24)	Expansion
					Arp2/3 complex plays a role in shaping the autophagosome membrane and in transporting autophagosomes.		Maturation
					In selective autophagy, the autophagosome-lysosome fusion depends on the recruitment of cortactin to fusion sites by HDAC6. Cortactin is a well-known stabilizer of actin filament branches formed by Arp2/3 complex.		Fusion and degradation
AP2B1	AP-2 complex subunit beta	0	0	0,8653	TBC1D5 and the AP2 complex contribute to the correct sorting of ATG9-containing vesicles during the initiation of autophagy (ATG9 and TBC1D5 interact with clathrin and the AP2 complex).	(16–18)	Initiation
					AP2/PICALM, through interaction with LC3, targets Alzheimer’s APP-CTF for terminal degradation via autophagy.
					AP2 is a key regulator of clathrin-mediated endocytosis.
ACTR2	Actin-related protein 2	0	0	0,8601	ATP-binding component of the Arp2/3 complex.	24
TFRC	Transferrin receptor protein 1	0,8222	0	0,8314	Autophagy leads to iron-dependent ferroptosis by degradation of ferritin and induction of transferrin receptor 1 (TfR1) expression.	(25–27)
					WDR45 mutation impairs the autophagic degradation of transferrin receptor and promotes ferroptosis.
					Biomarker of poor prognosis in breast cancer.
GIPC1	PDZ domain-containing protein GIPC1	0,8197	0	0,8314	GIPC is a master regulator of autophagy and the exocytotic pathways in pancreatic cancer.	(28,29)
					GIPC1 interacts with myosin VI and acts as an adapter molecule it might function to couple vesicle-bound proteins to myosin VI movement.
RAB7A	Ras-related protein Rab-7a	0,8638	0	0,8267	Rab7 acts in a critical point of maturation process of autophagosomes. Rab7 takes part in the transportation of autophagosomes and endosomes towards lysosomal degradation.	(30,31)	Maturation
							Fusion and degradation
FLOT1	Flotillin-1	0	0	0,8241	Knockdown of FLOT1 impairs cell proliferation and tumorigenicity in breast cancer through upregulation of FOXO3a.	32
RAB5C	Ras-related protein Rab-5C	0,8511	0	0,8225	Rab5 is a part of the macromolecular complex containing Beclin1 and Vps34 that regulates autophagosome formation.	(33,34)	Initiation
RAB9A	Ras-related protein Rab-9A	0	0	0,8216	Novel autophagy regulator during Group A streptococcus (GAS) infection.	(35–39)
					Rab9A participates in the autophagosome formation in a Atg5/Atg7-independent alternative macroautophagy.
					Rab9A regulates late endosome size.
					Lysosome biogenesis requires Rab9 function.
ERBB4	Receptor tyrosine-protein kinase erbB-4	0	0	0,8213	ERBB4 mediates acquired resistance to ERBB2 inhibitors in breast cancer cells.	40
RAC1	Ras-related C3 botulinum toxin substrate 1	0	0	0,8158	Rac1 GTPase is a negative modulator of autophagy.	(41,42)
					The Rac1 effector, TBC/RabGAP Armus, inhibits Rab7. The regulation of Rab7 occurs by Armus recruitment to autophagosomes via interaction with LC3. Active Rac1 competes with LC3 for interaction with Armus
TAX1BP1	Tax1-binding protein 1	0	0	0,8130	TAX1BP1 is an autophagy adaptor that clears protein aggregates.	43
RAB15	Ras-related protein Rab-15	0,8583	0	0,8116	Rab15 differentially regulates early endocytic trafficking.	(44–46)
					Colocalizes with Rab4, Rab5, and the TfR on early endosomes.
DSG2	Desmoglein-2	0	0	0,8043	DSG2 expression level correlated with poor prognosis and recurrence risk in breast cancer patients. Interplay between desmoglein2 and hypoxia controls metastasis in breast cancer	(47,48)
					Loss of desmoglein-2 promotes gallbladder carcinoma progression and resistance to EGFR-targeted therapy through Src kinase activation.
PFN1	Profilin-1	0,8101	0	0,8035	Profilin 1 induces drug resistance through Beclin1 complex-mediated autophagy in multiple myeloma.	(49–51)
					Profilin-1 overexpression upregulates PTEN and suppresses AKT activation in breast cancer cells.
					Profilin-1 deficiency leads to SMAD3 upregulation and impaired 3D outgrowth of breast cancer cells.
CLTB	Clathrin light chain B	0	0	0,8031	Clathrin and phosphatidylinositol-4,5-bisphosphate regulate autophagic lysosome reformation.	(8,9)	Initiation
					Clathrin participates in the endocytosis of ATG16L1 and ATG9 in the initial steps of autophagy.
EEF1G	Elongation factor 1-gamma	0,8590	0	0,8027	Positive regulator of autophagy required for autophagy signaling upstream of mTORC1 in human breast cancer cells.	52
MYH9	Myosin-9	0,1432	-0,8241	0,2392	NEK9 regulates ciliogenesis by acting as an autophagy adaptor for MYH9.	(53,54)
					Knocking down myosin-9 inhibited docetaxel-induced cell death in pulmonary arterial hypertension, due to its interaction with Beclin-1.
MYO1C	Unconventional myosin-Ic	0,1857	-0,8261	0,2227	Loss of MYO1C inhibits autophagosome-lysosome fusion.	55	Fusion and degradation
TPM3	Tropomyosin alpha-3 chain	0,1117	-0,8731	0,1686	Interaction with FYCO1 (altering cardiac growth and function)	(56,57)
					Delivery of platelet TPM3 mRNA into breast cancer cells via microvesicles enhances metastasis.
LMNA	Prelamin-A/C	0,0728	-0,8725	0,1352	Mutations in this gen causes laminopathies (a type of cardiomyopathy). The reactivation of autophagy ameliorates this disease.	58
MYO1D	Unconventional myosin-Id	0,1073	-0,8509	0,1223	MYO1D anchors EGFR family to plasma membrane, promoting carcinogenesis.	59
CALM1	Calmodulin	0,0351	-0,8597	0,1058	Calmodulin acts as a sensor to modulate the endoplasmic reticulum contacts mediated by VMP1/SERCA in the autophagosome formation.	(60,61)	Expansion
					A rise in the free cytosolic calcium is a potent inducer of macroautophagy. This process is mediated by Ca2+/calmodulin-dependent kinase kinase-β (CAMKK2).
					CaMKII-mediated Beclin 1 phosphorylation regulates autophagy that promotes degradation of Id and neuroblastoma cell differentiation.
CTTN	Src substrate cortactin	0,0225	-0,8090	0,1045	INPP5E decreases PtdIns(3,5)P2 levels on lysosomes, leading to activation of CTTN (cortactin) and stabilization of actin filaments, which are also essential for autophagosome-lysosome fusion. Mutations in INPP5E are causative for Joubert syndrome, a rare brain abnormality.	(62–65)
					In selective autophagy, the fusion of autophagosomes with lysosomes depends on the recruitment of cortactin to fusion sites by the ubiquitin-binding deacetylase HDAC6.
					CTTN participates in the invasiveness of cancer cells and the formation of metastases.
					Cortactin is a component of clathrin-coated pits and participates in receptor-mediated endocytosis.
GSN	Gelsolin	0,0147	-0,9846	0,0770	Overexpression of GSN in metastatic colorectal cancer cells downregulated several autophagy-related proteins (ATG5-12, ATG6/BECN1, ATG7 and ATG101) and suppressed autophagy activation.	(66–69)	Initiation
					GSN downregulation is associated with breast cancer.
					Gelsolin overexpression restores autophagic flux in α-synuclein transgenic flies.
FLOT2	Flotillin-2	0,0024	-0,8301	0,0735	FLOT2 is upregulated in many invasive carcinomas, and this is associated with poor prognosis and metastasis formation.	70
CAPZA1	F-actin-capping protein subunit alpha-1	0,0330	-0,8666	0,0468	In CAPZA1-overexpressing gastric epithelial cells infected with H. pylori, autolysosome formation is inhibited (CAPZA1 inhibits LAMP1 expression), increasing the risk of gastric carcinogenesis .	(71,72)
ARPC4	Actin-related protein 2/3 complex subunit 4	0,0358	-0,8959	0,0445	Actin-binding component of the Arp2/3 complex. The actin nucleator, WHAMM, recruits Arp2/3 complex, allowing the formation of the omegasome.	(21–24)	Expansion
					Arp2/3 complex plays a role in shaping the autophagosome membrane and in transporting autophagosomes.		Maturation
					In selective autophagy, the autophagosome-lysosome fusion depends on the recruitment of cortactin to fusion sites by HDAC6. Cortactin is a well-known stabilizer of actin filament branches formed by Arp2/3 complex.		Fusion and degradation
HSPB1	Heat shock protein beta-1	0,0465	-0,8707	0,0437	HSPB1 expression increases autophagic flux in renal tubular cells.	(73,74)
					Mutations in HSPB1 impair autophagy by disturbing the formation of p62 bodies (neuropathy-associated).
ACTR3	Actin-related protein 3	0,0165	-0,9143	0,0432	ATP-binding component of the Arp2/3 complex.	24
POTEE	POTE ankyrin domain family member E	0,0199	-0,1006	0,0375	Serum POTEE level in NSCLC patients is associated with TNM stage and is a potential prognostic factor.	75
CORO1C	Coronin-1C	0,0625	-0,9222	0,0330	Coronin-1C regulates the activation and subcellular location of Rac1.	(41,42,76–80)
					Rac1 GTPase is a negative modulator of autophagy.
					The Rac1 effector, TBC/RabGAP Armus, inhibits Rab7. The regulation of Rab7 occurs by Armus recruitment to autophagosomes via interaction with LC3. Active Rac1 competes with LC3 for interaction with Armus.
					CORO1C is associated with poor prognosis in TNBC, gastric and colorectal cancer.
ARPC3	Actin-related protein 2/3 complex subunit 3	0,0120	-0,1071	0,0325	Actin-binding component of the Arp2/3 complex. The actin nucleator, WHAMM, recruits Arp2/3 complex, allowing the formation of the omegasome.	(21–24)	Expansion
					Arp2/3 complex plays a role in shaping the autophagosome membrane and in transporting autophagosomes		Maturation
					In selective autophagy, the autophagosome-lysosome fusion depends on the recruitment of cortactin to fusion sites by HDAC6. Cortactin is a well-known stabilizer of actin filament branches formed by Arp2/3 complex.		Fusion and degradation
GNB2	Guanine nucleotide-binding protein G(I)/G(S)/G(T) subunit beta-2	0,0363	-0,0927	0,0320	Guanine nucleotide-binding proteins (G proteins) function as transducers in numerous signaling pathways controlled by G protein-coupled receptors (GPCRs). GPCRs regulates autophagy.	(3,4)
					EGFR and G proteins (GNB2 and GNB5) can orchestrate the sustained activation of the signaling downstream PI3K-AKT when PI3Kpi (PI3K pathway inhibitors) are applied to PTEN-null TNBCs.
GNAI3	Guanine nucleotide-binding protein G(i) subunit alpha-3	0,0066	-0,8909	0,0274	Negative modulator of autophagy.	(81,82)
					AGS3 regulates positively the macroautophagy through GNAI3.
PPP1CA	Serine/threonine-protein phosphatase PP1-alpha catalytic subunit	0,0225	-0,8090	0,0160	Dephosphorylates the 'Ser-139' residue of ATG16L1 causing dissociation of ATG12-ATG5-ATG16L1 complex, thereby inhibiting autophagy.	83
ARPC1B	Actin-related protein 2/3 complex subunit 1B	0,0114	-0,8666	0,0128	Actin-binding component of the Arp2/3 complex. The actin nucleator, WHAMM, recruits Arp2/3 complex, allowing the formation of the omegasome.	(21–24)	Expansion
					Arp2/3 complex plays a role in shaping the autophagosome membrane and in transporting autophagosomes.		Maturation
					In selective autophagy, the autophagosome-lysosome fusion depends on the recruitment of cortactin to fusion sites by HDAC6. Cortactin is a well-known stabilizer of actin filament branches formed by Arp2/3 complex.		Fusion and degradation
ALDH1A3	Aldehyde dehydrogenase family 1 member A3	0,0538	-0,0892	0,0103	ALDH1A3 is directly involved in glioblastoma therapy resistance and is upregulated by autophagy during chemotherapy.	84
BAG2	BAG family molecular chaperone regulator 2	0,0507	-0,0046	0,0056	BAG-2 acts as an Inhibitor of the Chaperone-associated Ubiquitin Ligase (CHIP).	(85,86)
					BAG2 enhances autophagic flux in macrophages during M. tuberculosis infection.
					BAG2 promotes tumorigenesis through enhancing mutant p53 protein levels and function.
ARPC1A	Actin-related protein 2/3 complex subunit 1A	-0,8082	-0,8082	0,0037	Actin-binding component of the Arp2/3 complex. The actin nucleator, WHAMM, recruits Arp2/3 complex, allowing the formation of the omegasome.	(21–24)
					Arp2/3 complex plays a role in shaping the autophagosome membrane and in transporting autophagosomes.
					In selective autophagy, the autophagosome-lysosome fusion depends on the recruitment of cortactin to fusion sites by HDAC6. Cortactin is a well-known stabilizer of actin filament branches formed by Arp2/3 complex.
ARPC5L	Actin-related protein 2/3 complex subunit 5-like protein	-0,8312	-0,8312	0,0034	Actin-binding component of the Arp2/3 complex. The actin nucleator, WHAMM, recruits Arp2/3 complex, allowing the formation of the omegasome.	(21–24)	Expansion
					Arp2/3 complex plays a role in shaping the autophagosome membrane and in transporting autophagosomes.		Maturation
					In selective autophagy, the autophagosome-lysosome fusion depends on the recruitment of cortactin to fusion sites by HDAC6. Cortactin is a well-known stabilizer of actin filament branches formed by Arp2/3 complex.		Fusion and degradation
PGK1	Phosphoglycerate kinase 1	0,8047	0	0	PGK1 phosphorylates Beclin1 to induce autophagy. This phosphorylation is also required for brain tumorogenesis. This correlates with poor prognosis in glioblastoma patients.	(87,88)
					PGK1 induces chemoresistance inmetastatic gallbladder carcinoma cancer cells by activating autophagy.
RAP1B	Ras-related protein Rap-1b-like protein	0,8174	0	0	Knockdown of Rap1b enhances apoptosis and autophagy in gastric cancer cells via the PI3K/Akt/mTOR pathway	89
S100A11	Protein S100-A11	0,8051	0	0	S100A11 promotes liver steatosis via foxo1-mediated autophagy and lipogenesis.	90
TOLLIP	Toll-interacting protein	0,8047	0	0	Connects the ubiquitin pathway to autophagy by functioning as a ubiquitin-ATG8 family adapter and thus mediating autophagic clearance of ubiquitin conjugates.	91
DNAJB6	DnaJ homolog subfamily B member 6	0,8078	0	0	In Parkinson´s diseases, DNAJB6 has been shown to restore mitophagy by promoting the relocation of Parkin and LC3 to depolarized mitochondria.	(92–94)
					DNAJB6 interacts with HSPA8, one of the components of the chaperone-assisted selective autophagy (CASA) complex.
					Porcine DNAJB6 promotes PCV2 replication via enhancing the formation of autophagy in host cells.
CAPZB	F-actin-capping protein subunit beta	-0,0525	-0,9094	-0,0061	CapZ regulates autophagosomal membrane shaping by its bound to PtdIns(3)P, stimulating actin polymerization.	95	Initiation
LIMA1	LIM domain and actin-binding protein 1	-0,0172	-10119	-0,0132	Upregulated tumor suppressor in osteocyte-derived conditioned medium used to treat breast cancer-associated brain tumors.	96
ARPC2	Actin-related protein 2/3 complex subunit 2	-0,0280	-0,9648	-0,0549	Actin-binding component of the Arp2/3 complex. The actin nucleator, WHAMM, recruits Arp2/3 complex, allowing the formation of the omegasome.	(21–24)	Expansion
					Arp2/3 complex plays a role in shaping the autophagosome membrane and in transporting autophagosomes.		Maturation
					In selective autophagy, the autophagosome-lysosome fusion depends on the recruitment of cortactin to fusion sites by HDAC6. Cortactin is a well-known stabilizer of actin filament branches formed by Arp2/3 complex.		Fusion and degradation
ANXA1	Annexin A1	-0,0416	-0,1259	-0,0801	Annexin A1 is upregulated during starvation to promote autophagic degradation.	(97–100)
					Annexin A1-suppressed autophagy promotes nasopharyngeal carcinoma cell invasion and metastasis by PI3K/AKT signaling activation.
					Positive role of ANXA1 in virus-induced autophagy as well as autophagy triggered by other mechanisms that include starvation or inhibitors of mTOR.
					Punicalagin regulates apoptosis-autophagy switch via modulation of annexin A1 in colorectal cancer.
EFHD2	EF-hand domain-containing protein D2	-0,9209	-0,9209	-0,0876	EFHD2 could be involved in chaperone mediated autophagy (CMA) in the nervous system.	101
ACTN4	Alpha-actinin-4	-0,1164	-10273	-0,1540	ACTN4 regulates the stability of RIPK1 in melanoma. RIPK1 regulates survival of human melanoma cells upon endoplasmic reticulum stress through autophagy.	(102–106)
					ACTN4 is a candidate for interaction with Gal9 in the control of ubiquitination following lysosomal damage. (Gal9 controls ubiquitin response to lyososmal damage which activates AMPK which in turn activates autophagy).
					Breast cancer patients show high ACTN4 expression associated with the high tumor grade and lymph node metastasis independent of ER, PR or HER2 status.
					ACTN4 confers radioresistance coupled invasiveness in breast cancer cells through AKT pathway.
CSNK1A1	Casein kinase I isoform alpha	-0,8140	-0,8140	-0,8140	CSNK1A1-mediated UVRAG phosphorylation blocks UVRAG ubiquitination-mediated autophagosome maturation	107108
					CSNK1A1 acts as a negative regulator of autophagic activity in nutrient-rich conditions.
CAV1	Caveolin-1	0,0006	-0,8290	-0,8290	CAV1 deficiency in breast cancer cells promotes both basal and inducible autophagy via enhancing lysosomal function and autophagosome-lysosome fusion.	(109–111)
					CAV1-CAVIN1-LC3B-mediated autophagy regulates high glucose-stimulated LDL transcytosis.
					CAV1 is a positive regulator of autophagy under oxidative stress and cerebral ischemic injury via interaction with a complex of BECN1/VPS34.
LGALS1	Galectin-1	0,0007	-0,8618	-0,8618	Endogenous LGALS1 translocate to damaged lysosomes.	112
GNB1	Guanine nucleotide-binding protein G(I)/G(S)/G(T) subunit beta-1	0,0347	-0,8977	-0,8977	GNB1 upregulation reversed the suppressive impact of PAX8-AS1 silencing on osteoblast apoptosis and autophagy.	113
DBN1	Drebrin	-0,1403	-0,9593	-0,9593	DBN1 has a putative role of the polarized DBN-Rab8-dependent membrane trafficking for disease-specific autophagy during brain injury.	114

## Sheet: References
1	Tumbarello DA, Waxse BJ, Arden SD, Bright NA, Kendrick-Jones J, Buss F. Autophagy receptors link myosin VI to autophagosomes to mediate Tom1-dependent autophagosome maturation and fusion with the lysosome. Nat Cell Biol. 2012;14:1024–35.
2	Tumbarello DA, Kendrick-Jones J, Buss F. Myosin VI and its cargo adaptors-linking endocytosis and autophagy. J Cell Sci. 126:2561–70.
3	Wauson EM, Dbouk HA, Ghosh AB, Cobb MH. G protein-coupled receptors and the regulation of autophagy. 2014; Trends in endocrinology and metabolism: TEM vol. 25,5 (2014): 274-82
4	Zhang T, Dong K, Liang W, Xu D, Xia H, Geng J, et al. G-protein-coupled receptors regulate autophagy by ZBTB16-mediated ubiquitination and proteasomal degradation of Atg14L. eLife vol. 4 e06734. 30 Mar. 2015.
5	Ma C, Yang X, Xing W, Yu H, Si T, Guo Z. Detection of circulating tumor DNA from non-small cell lung cancer brain metastasis in cerebrospinal fluid samples. 2020; Thoracic cancer vol. 11,3 (2020): 588-593.
6	Pericole F V, Lazarini M, Vieira KP, Olalla Saad ST. Ndfip Is a Novel Autophagy Regulator and It Is Deregulated In Acute Myeloid Leukemia. Blood. 2013;122:1419–1419.
7	Zhang L, Qiang P, Yu J, Miao Y, Chen Z, Qu J, et al. Identification of compound CA-5f as a novel late-stage autophagy inhibitor with potent anti-tumor effect against non-small cell lung cancer. Autophagy. 2019;15:391–406.
8	Rong Y, Liu M, Ma L, Du W, Zhang H, Tian Y, et al. Clathrin and phosphatidylinositol-4,5-bisphosphate regulate autophagic lysosome reformation. Nat Cell Biol. 2012; vol. 14,9 (2012): 924-34.
9	Puri C, Renna M, Figueira Bento C, Moreau K, Rubinsztein DC. ATG16L1 meets ATG9 in recycling endosomes Additional roles for the plasma membrane and endocytosis in autophagosome biogenesis. Autophagy. 2014;10:182–4.
10	Krisenko MO, Higgins RL, Ghosh S, Zhou Q, Trybula JS, Wang W-H, et al. Syk Is Recruited to Stress Granules and Promotes Their Clearance through Autophagy. J Biol Chem. 2015;290:27803–15.
11	Nadler Y, González AM, Camp RL, Rimm DL, Kluger HM, Kluger Y. Growth factor receptor-bound protein-7 (Grb7) as a prognostic marker and therapeutic target in breast cancer. Ann Oncol. 2010;21:466–73.
12	Bivin WW, Yergiyev O, Bunker ML, Silverman JF, Krishnamurti U. GRB7 Expression and Correlation With HER2 Amplification in Invasive Breast Carcinoma. Appl Immunohistochem Mol Morphol. 2017;25:553–8.
13	Ramsey B, Bai T, Hanlon Newell A, Troxell M, Park B, Olson S, et al. GRB7 protein over-expression and clinical outcome in breast cancer. Breast Cancer Res Treat. 2011;127:659–69.
14	Krendel M, Osterweil EK, Mooseker MS. Myosin 1E interacts with synaptojanin-1 and dynamin and is involved in endocytosis. FEBS Lett. 2007;581:644–50.
15	Koga Y, Ikebe M. p116Rip Decreases Myosin II Phosphorylation by Activating Myosin Light Chain Phosphatase and by Inactivating RhoA. J Biol Chem. 2005;280:4983–91.
16	Popovic D, Dikic I. TBC1D5 and the AP2 complex regulate ATG9 trafficking and initiation of autophagy. EMBO Rep. 2014;15:392–401.
17	Tian Y, Chang JC, Fan EY, Flajolet M, Greengard P. Adaptor complex AP2/PICALM, through interaction with LC3, targets Alzheimer’s APP-CTF for terminal degradation via autophagy. Proc Natl Acad Sci. 2013;110:17071–6.
18	Kadlecova Z, Spielman SJ, Loerke D, Mohanakrishnan A, Reed DK, Schmid SL. Regulation of clathrin-mediated endocytosis by hierarchical allosteric activation of AP2. J Cell Biol. 2017;216:167–79.
19	Jin X, Zhai B, Fang T, Guo X, Xu L. FXR1 is elevated in colorectal cancer and acts as an oncogene. Tumor Biol. 2016;37:2683–90.
20	Majumder M, Palanisamy V. RNA binding protein FXR1-miR301a-3p axis contributes to p21WAF1 degradation in oral cancer. PLOS Genet. 2020;16:e1008580.
21	Kast DJ, Dominguez R. WHAMM links actin assembly via the Arp2/3 complex to autophagy. Autophagy. 2015;11:1702–4.
22	Kast DJ, Zajac AL, Holzbaur ELF, Ostap EM, Dominguez R. WHAMM Directs the Arp2/3 Complex to the ER for Autophagosome Biogenesis through an Actin Comet Tail Mechanism. Curr Biol. 2015;25:1791–7.
23	Rotty JD, Wu C, Bear JE. New insights into the regulation and cellular functions of the ARP2/3 complex. Nat Rev Mol Cell Biol. 2013;14:7–12.
24	Goley ED, Welch MD. The ARP2/3 complex: an actin nucleator comes of age. Nat Rev Mol Cell Biol. 2006;7:713–26.
25	Park E, Chung SW. ROS-mediated autophagy increases intracellular iron levels and ferroptosis by ferritin and transferrin receptor regulation. Cell Death Dis. 2019;10:822.
26	Xiong Q, Li X, Li W, Chen G, Xiao H, Li P, et al. WDR45 Mutation Impairs the Autophagic Degradation of Transferrin Receptor and Promotes Ferroptosis. Front Mol Biosci. 2021;8 645831.
27	Habashy HO, Powe DG, Staka CM, Rakha EA, Ball G, Green AR, et al. Transferrin receptor (CD71) is a marker of poor prognosis in breast cancer and can predict response to tamoxifen. Breast Cancer Res Treat. 2010;119:283–93.
28	Bhattacharya S, Pal K, Sharma AK, Dutta SK, Lau JS, Yan IK, et al. GAIP Interacting Protein C-Terminus Regulates Autophagy and Exosome Biogenesis of Pancreatic Cancer through Metabolic Pathways. PLoS One. 2014;9:e114409.
29	Reed BC, Cefalu C, Bellaire BH, Cardelli JA, Louis T, Salamon J, et al. GLUT1CBP(TIP2/GIPC1) Interactions with GLUT1 and Myosin VI: Evidence Supporting an Adapter Function for GLUT1CBP. Mol Biol Cell. 2005;16:4183–201.
30	Hyttinen JMT, Niittykoski M, Salminen A, Kaarniranta K. Maturation of autophagosomes and endosomes: A key role for Rab7. Biochim Biophys Acta - Mol Cell Res. 2013;1833:503–10.
31	Kuchitsu Y, Fukuda M. Revisiting Rab7 Functions in Mammalian Autophagy: Rab7 Knockout Studies. Cells. 2018;7:215.
32	Lin C, Wu Z, Lin X, Yu C, Shi T, Zeng Y, et al. Knockdown of FLOT1 Impairs Cell Proliferation and Tumorigenicity in Breast Cancer through Upregulation of FOXO3a. Clin Cancer Res. 2011;17:3089–99.
33	Tanida I. Autophagosome Formation and Molecular Mechanism of Autophagy. Antioxid Redox Signal. 2011;14:2201–14.
34	Ao X, Zou L, Wu Y. Regulation of autophagy by the Rab GTPase network. Cell Death Differ. 2014;21:348–58.
35	Nozawa T, Aikawa C, Goda A, Maruyama F, Hamada S, Nakagawa I. The small GTPases Rab9A and Rab23 function at distinct steps in autophagy during Group A Streptococcus infection. Cell Microbiol. 2012;14:1149–65.
36	Kucera A, Bakke O, Progida C. The multiple roles of Rab9 in the endolysosomal system. Commun Integr Biol. 2016;9:e1204498.
37	Nishida Y, Arakawa S, Fujitani K, Yamaguchi H, Mizuta T, Kanaseki T, et al. Discovery of Atg5/Atg7-independent alternative macroautophagy. Nature. 2009;461:654–8.
38	Ganley IG, Carroll K, Bittova L, Pfeffer S. Rab9 GTPase Regulates Late Endosome Size and Requires Effector Interaction for Its Stability. Mol Biol Cell. 2004;15:5420–30.
39	Riederer MA, Soldati T, Shapiro AD, Lin J, Pfeffer SR. Lysosome biogenesis requires Rab9 function and receptor recycling from endosomes to the trans-Golgi network. J Cell Biol. 1994;125:573–82.
40	Canfield K, Li J, Wilkins OM, Morrison MM, Ung M, Wells W, et al. Receptor tyrosine kinase ERBB4 mediates acquired resistance to ERBB2 inhibitors in breast cancer cells. Cell Cycle. 2015;14:648–55.
41	Ma L, Ma Y, Zhang Z, Wang Q, Liu X. The signaling axis of Rac1-TFEB regulates autophagy and tumorigenesis. Anticancer Drugs. 2019;30:1031–7.
42	Carroll B, Mohd-Naim N, Maximiano F, Frasa MA, McCormack J, Finelli M, et al. The TBC/RabGAP Armus Coordinates Rac1 and Rab7 Functions during Autophagy. Dev Cell. 2013;25:15–28.
43	Sarraf SA, Shah H V., Kanfer G, Pickrell AM, Holtzclaw LA, Ward ME, et al. Loss of TAX1BP1-Directed Autophagy Results in Protein Aggregate Accumulation in the Brain. Mol Cell. 2020;80:779-795.e10.
44	Strick DJ, Elferink LA. Rab15 Effector Protein: A Novel Protein for Receptor Recycling from the Endocytic Recycling Compartment. Mol Biol Cell. 2005;16:5699–709.
45	Zuk PA. Rab15 differentially regulates early endocytic trafficking. J Biol Chem. 2000; vol. 275,35: 26754-64.
46	Zuk PA, Elferink LA. Rab15 Mediates an Early Endocytic Event in Chinese Hamster Ovary Cells. J Biol Chem. 1999;274:22303–12.
47	Chang P-H, Chen M-C, Tsai Y-P, Tan GYT, Hsu P-H, Jeng Y-M, et al. Interplay between desmoglein2 and hypoxia controls metastasis in breast cancer. Proc Natl Acad Sci. 2021;118:e2014408118.
48	Lee S-H, Kim J-M, Lee DG, Lee J, Park J-G, Han T-S, et al. Loss of desmoglein-2 promotes gallbladder carcinoma progression and resistance to EGFR-targeted therapy through Src kinase activation. Cell Death Differ. 2021;28:968–84.
49	Lu Y, Wang Y, Xu H, Shi C, Jin F, Li W. Profilin 1 induces drug resistance through Beclin1 complex‐mediated autophagy in multiple myeloma. Cancer Sci. 2018;109:2706–16.
50	Das T, Bae YH, Wells A, Roy P. Profilin-1 overexpression upregulates PTEN and suppresses AKT activation in breast cancer cells. J Cell Physiol. 2009;218:436–43.
51	Chakraborty S, Jiang C, Gau D, Oddo M, Ding Z, Vollmer L, et al. Profilin-1 deficiency leads to SMAD3 upregulation and impaired 3D outgrowth of breast cancer cells. Br J Cancer. 2018;119:1106–17.
52	Dengjel J, Høyer-Hansen M, Nielsen MO, Eisenberg T, Harder LM, Schandorff S, et al. Identification of Autophagosome-associated Proteins and Regulators by Quantitative Proteomic Analysis and Genetic Screens. Mol Cell Proteomics. 2012;11:M111.014035.
53	Yamamoto Y, Chino H, Tsukamoto S, Ode KL, Ueda HR, Mizushima N. NEK9 regulates primary cilia formation by acting as a selective autophagy adaptor for MYH9/myosin IIA. Nat Commun. 2021;12:3292.
54	Ibrahim YF, Shults N V., Rybka V, Suzuki YJ. Docetaxel Reverses Pulmonary Vascular Remodeling by Decreasing Autophagy and Resolves Right Ventricular Fibrosis. J Pharmacol Exp Ther. 2017;363:20–34.
55	Brandstaetter H, Kishi-Itakura C, Tumbarello DA, Manstein DJ, Buss F. Loss of functional MYO1C/myosin 1c, a motor protein involved in lipid raft trafficking, disrupts autophagosome-lysosome fusion. Autophagy. 2014;10:2310–23.
56	Kuhn C, Menke M, Senger F, Mack C, Dierck F, Hille S, et al. FYCO1 Regulates Cardiomyocyte Autophagy and Prevents Heart Failure Due to Pressure Overload In Vivo. JACC Basic to Transl Sci. 2021;6:365–80.
57	Yao B, Qu S, Hu R, Gao W, Jin S, Ju J, et al. Delivery of platelet TPM3 mRNA into breast cancer cells via microvesicles enhances metastasis. FEBS Open Bio. 2019;9:2159–69.
58	Choi JC, Worman HJ. Reactivation of autophagy ameliorates LMNA cardiomyopathy. Autophagy. 2013;9:110–1.
59	Ko Y-S, Bae JA, Kim KY, Kim SJ, Sun EG, Lee KH, et al. MYO1D binds with kinase domain of the EGFR family to anchor them to plasma membrane before their activation and contributes carcinogenesis. Oncogene. 2019;38:7416–32.
60	Høyer-Hansen M, Bastholm L, Szyniarowski P, Campanella M, Szabadkai G, Farkas T, et al. Control of Macroautophagy by Calcium, Calmodulin-Dependent Kinase Kinase-β, and Bcl-2. Mol Cell. 2007;25:193–205.
61	Li X, Wu X-Q, Deng R, Li D-D, Tang J, Chen W-D, et al. CaMKII-mediated Beclin 1 phosphorylation regulates autophagy that promotes degradation of Id and neuroblastoma cell differentiation. Nat Commun. 2017;8:1159.
62	Nakamura S, Hasegawa J, Yoshimori T. Regulation of lysosomal phosphoinositide balance by INPP5E is essential for autophagosome–lysosome fusion. Autophagy. 2016;12:2500–1.
63	Lee J-Y, Koga H, Kawaguchi Y, Tang W, Wong E, Gao Y-S, et al. HDAC6 controls autophagosome maturation essential for ubiquitin-selective quality-control autophagy. EMBO J. 2010;29:969–80.
64	Hashimoto S, Hirose M, Hashimoto A, Morishige M, Yamada A, Hosaka H, et al. Targeting AMAP1 and cortactin binding bearing an atypical src homology 3/proline interface for prevention of breast cancer invasion and metastasis. Proc Natl Acad Sci. 2006;103:7036–41.
65	Cao H, Orth JD, Chen J, Weller SG, Heuser JE, McNiven MA. Cortactin Is a Component of Clathrin-Coated Pits and Participates in Receptor-Mediated Endocytosis. Mol Cell Biol. 2003;23:2162–70.
66	Kim JC, Ha YJ, Tak KH, Roh SA, Kwon YH, Kim CW, et al. Opposite functions of GSN and OAS2 on colorectal cancer metastasis, mediating perineural and lymphovascular invasion, respectively. PLoS One. 2018;13:e0202856.
67	Mehmood Baig R, Mahjabeen I, Sabir M, Masood N, Ali K, Malik A, et al. Mutational spectrum of Gelsolin and its down regulation is associated with breast cancer. Dis Markers. 2013;34:71–80.
68	Mielnicki LM, Ying AM, Head KL, Asch HL, Asch BB. Epigenetic Regulation of Gelsolin Expression in Human Breast Cancer Cells. Exp Cell Res. 1999;249:161–76.
69	Sarkar S, Olsen AL, Sygnecka K, Lohr KM, Feany MB. α-synuclein impairs autophagosome maturation through abnormal actin stabilization. PLOS Genet. 2021;17:e1009359.
70	Gauthier-Rouvière C, Bodin S, Comunale F, Planchon D. Flotillin membrane domains in cancer. Cancer Metastasis Rev. 2020;39:361–74.
71	Tsugawa H, Mori H, Matsuzaki J, Sato A, Saito Y, Imoto M, et al. CAPZA1 determines the risk of gastric carcinogenesis by inhibiting Helicobacter pylori CagA-degraded autophagy. Autophagy. 2019;15:242–58.
72	Tsugawa H, Kato C, Mori H, Matsuzaki J, Kameyama K, Saya H, et al. Cancer Stem-Cell Marker CD44v9-Positive Cells Arise From Helicobacter pylori–Infected CAPZA1-Overexpressing Cells. Cell Mol Gastroenterol Hepatol. 2019;8:319–34.
73	Matsumoto T, Urushido M, Ide H, Ishihara M, Hamada-Ode K, Shimamura Y, et al. Small Heat Shock Protein Beta-1 (HSPB1) Is Upregulated and Regulates Autophagy and Apoptosis of Renal Tubular Cells in Acute Kidney Injury. PLoS One. 2015;10:e0126229.
74	Haidar M, Asselbergh B, Adriaenssens E, De Winter V, Timmermans J-P, Auer-Grumbach M, et al. Neuropathy-causing mutations in HSPB1 impair autophagy by disturbing the formation of SQSTM1/p62 bodies. Autophagy. 2019;15:1051–68.
75	Wang Q, Li X, Ren S, Cheng N, Zhao M, Zhang Y, et al. Serum Levels of the Cancer-Testis Antigen POTEE and Its Clinical Significance in Non-Small-Cell Lung Cancer. PLoS One. 2015;10:e0122792.
76	Williamson RC, Cowell CAM, Hammond CL, Bergen D, Roper J, Feng Y, et al. Coronin-1C and RCC2 guide mesenchymal migration by trafficking Rac1 and controlling GEF exposure. J Cell Sci. 2014; 4292-307
77	Williamson RC, Cowell CAM, Reville T, Roper JA, Rendall TCS, Bass MD. Coronin-1C Protein and Caveolin Protein Provide Constitutive and Inducible Mechanisms of Rac1 Protein Trafficking. J Biol Chem. 2015;290:15437–49.
78	Castagnino A, Castro-Castro A, Irondelle M, Guichard A, Lodillinsky C, Fuhrmann L, et al. Coronin 1C promotes triple-negative breast cancer invasiveness through regulation of MT1-MMP traffic and invadopodia function. Oncogene. 2018;37:6425–41.
79	Cheng X, Wang X, Wu Z, Tan S, Zhu T, Ding K. CORO1C expression is associated with poor survival rates in gastric cancer and promotes metastasis in vitro. FEBS Open Bio. 2019;9:1097–108.
80	Wang Z, Jia L, sun Y, Li C, Zhang L, Wang X, et al. CORO1C is Associated With Poor Prognosis and Promotes Metastasis Through PI3K/AKT Pathway in Colorectal Cancer. Front Mol Biosci. 2021;8 682594.
81	Lorenzi PL, Claerhout S, Mills GB, Weinstein JN. A curated census of autophagy-modulating proteins and small molecules. Autophagy. 2014;10:1316–26.
82	Pattingre S, De Vries L, Bauvy C, Chantret I, Cluzeaud F, Ogier-Denis E, et al. The G-protein Regulator AGS3 Controls an Early Event during Macroautophagy in Human Intestinal HT-29 Cells. J Biol Chem. 2003;278:20995–1002.
83	Song H, Pu J, Wang L, Wu L, Xiao J, Liu Q, et al. ATG16L1 phosphorylation is oppositely regulated by CSNK2/casein kinase 2 and PPP1/protein phosphatase 1 which determines the fate of cardiomyocytes during hypoxia/reoxygenation. Autophagy. 2015;11:1308–25.
84	Wu W, Schecker J, Würstle S, Schneider F, Schönfelder M, Schlegel J. Aldehyde dehydrogenase 1A3 (ALDH1A3) is regulated by autophagy in human glioblastoma cells. Cancer Lett. 2018;417:112–23.
85	Arndt V, Daniel C, Nastainczyk W, Alberti S, Höhfeld J. BAG-2 Acts as an Inhibitor of the Chaperone-associated Ubiquitin Ligase CHIP. Mol Biol Cell. 2005;16:5891–900.
86	Liang S, Wang F, Bao C, Han J, Guo Y, Liu F, et al. BAG2 ameliorates endoplasmic reticulum stress-induced cell apoptosis in Mycobacterium tuberculosis -infected macrophages through selective autophagy. Autophagy. 2020;16:1453–67.
87	Qian X, Li X, Cai Q, Zhang C, Yu Q, Jiang Y, et al. Phosphoglycerate Kinase 1 Phosphorylates Beclin1 to Induce Autophagy. Mol Cell. 2017;65:917-931.e6.
88	He Y, Luo Y, Zhang D, Wang X, Zhang P, Li H, et al. PGK1-mediated cancer progression and drug resistance [Internet]. Am J Cancer Res. 2019. vol. 9,11 2280-2302.
89	Li Y, Liu Y, Shi F, Cheng L, She J. Knockdown of Rap1b Enhances Apoptosis and Autophagy in Gastric Cancer Cells via the PI3K/Akt/mTOR Pathway. Oncol Res Featur Preclin Clin Cancer Ther. 2016;24:287–93.
90	Zhang L, Zhang Z, Li C, Zhu T, Gao J, Zhou H, et al. S100A11 Promotes Liver Steatosis via FOXO1-Mediated Autophagy and Lipogenesis. Cell Mol Gastroenterol Hepatol. 2021;11:697–724.
91	Lu K, Psakhye I, Jentsch S. Autophagic Clearance of PolyQ Proteins Mediated by Ubiquitin-Atg8 Adaptors of the Conserved CUET Protein Family. Cell. 2014;158:549–63.
92	Meng E, Shevde LA, Samant RS. Emerging roles and underlying molecular mechanisms of DNAJB6 in cancer. Oncotarget. 2016;7:53984–96.
93	Sarparanta J, Jonson PH, Golzio C, Sandell S, Luque H, Screen M, et al. Mutations affecting the cytoplasmic functions of the co-chaperone DNAJB6 cause limb-girdle muscular dystrophy. Nat Genet. 2012;44:450–5.
94	Han C, Du Q, Zhu L, Chen N, Luo L, Chen Q, et al. Porcine DNAJB6 promotes PCV2 replication via enhancing the formation of autophagy in host cells. Vet Res. 2020;51:61.
95	Mi N, Chen Y, Wang S, Chen M, Zhao M, Yang G, et al. CapZ regulates autophagosomal membrane shaping by promoting actin assembly inside the isolation membrane. Nat Cell Biol. 2015;17:1112–23.
96	Sano T, Sun X, Feng Y, Liu S, Hase M, Fan Y, et al. Inhibition of the Growth of Breast Cancer-Associated Brain Tumors by the Osteocyte-Derived Conditioned Medium. Cancers (Basel). 2021;13:1061.
97	Kang J-H, Li M, Chen X, Yin X-M. Proteomics analysis of starved cells revealed Annexin A1 as an important regulator of autophagic degradation. Biochem Biophys Res Commun. 2011;407:581–6.
98	Zhu J-F, Huang W, Yi H-M, Xiao T, Li J-Y, Feng J, et al. Annexin A1-suppressed autophagy promotes nasopharyngeal carcinoma cell invasion and metastasis by PI3K/AKT signaling activation. Cell Death Dis. 2018;9:1154.
99	Cui J, Morgan D, Cheng DH, Foo SL, Yap GLR, Ampomah PB, et al. RNA-Sequencing-Based Transcriptomic Analysis Reveals a Role for Annexin-A1 in Classical and Influenza A Virus-Induced Autophagy. Cells. 2020;9:1399.
100	Ganesan T, Sinniah A, Chik Z, Alshawsh MA. Punicalagin Regulates Apoptosis-Autophagy Switch via Modulation of Annexin A1 in Colorectal Cancer. Nutrients. 2020;12:2430.
101	Mielenz D, Gunn-Moore F. Physiological and pathophysiological functions of Swiprosin-1/EFhd2 in the nervous system. Biochem J. 2016;473:2429–37.
102	Zhang YY, Tabataba H, Liu XY, Wang JY, Yan XG, Farrelly M, et al. ACTN4 regulates the stability of RIPK1 in melanoma. Oncogene. 2018;37:4033–45.
103	Luan Q, Jin L, Jiang CC, Tay KH, Lai F, Liu XY, et al. RIPK1 regulates survival of human melanoma cells upon endoplasmic reticulum stress through autophagy. Autophagy. 2015;11:975–94.
104	Jia J, Bissa B, Brecht L, Allers L, Choi SW, Gu Y, et al. AMPK, a Regulator of Metabolism and Autophagy, Is Activated by Lysosomal Damage via a Novel Galectin-Directed Ubiquitin Signal Transduction System. Mol Cell. 2020;77:951-969.e9.
105	Tentler D, Lomert E, Novitskaya K, Barlev NA. Role of ACTN4 in Tumorigenesis, Metastasis, and EMT. Cells. 2019;8:1427.
106	Desai S, Barai A, Bukhari AB, De A, Sen S. α-Actinin-4 confers radioresistance coupled invasiveness in breast cancer cells through AKT pathway. Biochim Biophys Acta - Mol Cell Res. 2018;1865:196–208.
107	Feng X, Jia Y, Zhang Y, Ma F, Zhu Y, Hong X, et al. Ubiquitination of UVRAG by SMURF1 promotes autophagosome maturation and inhibits hepatocellular carcinoma growth. Autophagy. 2019;15:1130–49.
108	Hale CM, Cheng Q, Ortuno D, Huang M, Nojima D, Kassner PD, et al. Identification of modulators of autophagic flux in an image-based high content siRNA screen. Autophagy. 2016;12:713–26.
109	Shi Y, Tan S-H, Ng S, Zhou J, Yang N-D, Koo G-B, et al. Critical role of CAV1/caveolin-1 in cell stress responses in human breast cancer cells via modulation of lysosomal function and autophagy. Autophagy. 2015;11:769–84.
110	Bai X, Yang X, Jia X, Rong Y, Chen L, Zeng T, et al. CAV1-CAVIN1-LC3B-mediated autophagy regulates high glucose-stimulated LDL transcytosis. Autophagy. 2020;16:1111–29.
111	Nah J, Yoo S-M, Jung S, Jeong E Il, Park M, Kaang B-K, et al. Phosphorylated CAV1 activates autophagy through an interaction with BECN1 under oxidative stress. Cell Death Dis. 2017;8:e2822–e2822.
112	Aits S, Kricker J, Liu B, Ellegaard A-M, Hämälistö S, Tvingsholm S, et al. Sensitive detection of lysosomal membrane permeabilization by lysosomal galectin puncta assay. Autophagy. 2015;11:1408–24.
113	Huang C, Li R, Yang C, Ding R, Li Q, Xie D, et al. PAX8-AS1 knockdown facilitates cell growth and inactivates autophagy in osteoblasts via the miR-1252-5p/GNB1 axis in osteoporosis. Exp Mol Med. 2021;53:894–906.
114	Schiweck J, Murk K, Ledderose J, Münster-Wandowski A, Ornaghi M, Vida I, et al. Drebrin controls scar formation and astrocyte reactivity upon traumatic brain injury by regulating membrane trafficking. Nat Commun. 2021;12:1490.
